# Supplementary material for: Health workers’ compliance to rapid diagnostic tests (RDTs) to guide malaria treatment: a systematic review and meta-analysis
Source: Malar J. 2016 Mar 15;15:163. doi: 10.1186/s12936-016-1218-5 (PMC4791859; doi:10.1186/s12936-016-1218-5)
Supplement: Supplementary file 1 — 10.1186/s12936-016-1218-5 Search strategy. [file 12936_2016_1218_MOESM1_ESM.xls]

## Sheet: Sheet1
ovidSP Embase Classic+Embase 1947 to 2015 January 27
	1	exp malaria/
	2	malaria.ti,ab.
	3	exp protozoal protein/ or exp malaria falciparum/
	4	histidine-rich protein.ti,ab.
	5	hrp-2.ti,ab.
	6	pldh.ti,ab.
	7	hrp2.ti,ab.
	8	pfhrp.ti,ab.
	9	1 or 2 or 3 or 4 or 5 or 6 or 7 or 8
	10	rapid diagnostic test.mp.
	11	rdt.mp.
	12	rdt.ti,ab.
	13	paracheck.ti,ab.
	14	sd bioline.ti,ab.
	15	immunochromatographic.ti,ab.
	16	exp diagnostic kit/
	17	10 or 11 or 12 or 13 or 14 or 15 or 16
	18	9 and 17
	19	exp practice guideline/
	20	exp protocol compliance/
	21	correct treatment.mp.
	22	exp clinical practice/
	23	prescribing behaviour.ti,ab.
	24	guideline adherence.ti,ab.
	25	treatment practice.ti,ab.
	26	19 or 20 or 21 or 22 or 23 or 24 or 25
	27	18 and 26
	28	(compliance or adherence).ti,ab,kw.
	29	18 and 28
	30	19 or 20 or 23 or 25 or 28
	31	18 and 30

## Sheet: Embase
Embase Classic+Embase 1947 to 2015 February 13
2015-02-17
	1	exp malaria/
	2	malaria.ti,ab.
	3	exp protozoal protein/ or exp malaria falciparum/
	4	histidine-rich protein.ti,ab.
	5	hrp-2.ti,ab.
	6	pldh.ti,ab.
	7	hrp2.ti,ab.
	8	pfhrp.ti,ab.
	9	1 or 2 or 3 or 4 or 5 or 6 or 7 or 8
	10	rapid diagnostic test.mp.
	11	rdt.mp.
	12	rdt.ti,ab.
	13	paracheck.ti,ab.
	14	sd bioline.ti,ab.
	15	immunochromatographic.ti,ab.
	16	exp diagnostic kit/ or malaria rapid test/
	17	10 or 11 or 12 or 13 or 14 or 15 or 16
	18	9 and 17
	19	exp practice guideline/
	20	exp protocol compliance/
	21	prescribing behaviour.ti,ab.
	22	treatment practice.ti,ab.
	23	(compliance or adherence).ti,ab,kw.
	24	"use of result".ti,ab,kw.
	25	performance.ti,ab,kw.
	26	(follow adj3 guideline*).ti,ab.
	27	(appropr* adj3 treat*).ti,ab,kw.
	28	19 or 20 or 21 or 22 or 23 or 24 or 25 or 26 or 27
	29	18 and 28

## Sheet: Medline
Ovid MEDLINE(R) In-Process & Other Non-Indexed Citations and Ovid MEDLINE(R) 1946 to Present
2015-02-17
	1	exp Malaria/
	2	malaria.ti,ab.
	3	exp Protozoan Proteins/
	4	exp Plasmodium falciparum/
	5	histidine-rich protein.ti,ab.
	6	hrp-2.ti,ab.
	7	pldh.ti,ab.
	8	hrp2.ti,ab.
	9	pfhrp.ti,ab.
	10	1 or 2 or 3 or 4 or 5 or 6 or 7 or 8 or 9
	11	rapid diagnostic test.mp.
	12	rdt.ti,ab,kw.
	13	paracheck.ti,ab,kw.
	14	sd bioline.ti,ab,kw.
	15	immunochromatographic.ti,ab,kw.
	16	exp Reagent Kits, Diagnostic/
	17	exp Reagent Strips/
	18	exp Diagnostic Tests, Routine/
	19	or/11-18
	20	exp Practice Guideline/
	21	exp Guideline Adherence/ or exp Physician's Practice Patterns/
	22	prescribing behaviour.ti,ab,kw.
	23	treatment practice.ti,ab,kw.
	24	(compliance or adherence).ti,ab,kw.
	25	"use of result".ti,ab,kw.
	26	performance.ti,ab,kw.
	27	(follow adj3 guideline*).ti,ab.
	28	(appropr* adj3 treat*).ti,ab,kw.
	29	or/20-28
	30	10 and 19 and 29

## Sheet: CINAHL
S28	S16 AND S27
S27	S17 OR S18 OR S19 OR S20 OR S21 OR S22 OR S23 OR S24 OR S25 OR S26
S26	AB appropr* N3 AB treat*
S25	AB follow N3 AB guideline*
S24	AB performance
S23	AB "use of result"
S22	AB compliance or AB adherence
S21	AB treatment practice
S20	AB prescribing behaviour
S19	(MH "Practice Patterns")
S18	(MH "Guideline Adherence")
S17	(MH "Practice Guidelines")
S16	S8 AND S15
S15	S9 OR S10 OR S11 OR S12 OR S13 OR S14
S14	(MH "Reagent Kits, Diagnostic+") OR (MH "Diagnostic Tests, Routine") OR (MH "Reagent Strips")
S13	AB "immunochromatographic"
S12	AB "sd bioline"
S11	AB paracheck
S10	AB rdt OR TI rdt
S9	AB "rapid diagnostic test" OR TI "rapid diagnostic test"
S8	S1 OR S2 OR S3 OR S4 OR S5 OR S6 OR S7
S7	AB "pfhrp"
S6	AB "hrp2"
S5	AB "pldh"
S4	AB "hrp-2"
S3	AB "histidine-rich protein"
S2	TI Malaria OR AB malaria
S1	(MH "Malaria")
